# Supplementary material for: Exploring the Potential Roles of SLC39A8 and POC5 Missense Variants in the Association Between Body Composition, Beverage Consumption, and Chronic Lung Diseases: A Two-Sample Mendelian Randomization Study
Source: Int J Mol Sci. 2025 Aug 12;26(16):7799. doi: 10.3390/ijms26167799 (PMC12386338; doi:10.3390/ijms26167799)
Supplement: Supplementary file 1 [file ijms-26-07799-s001.zip]

Archive with 2 entries (2 files):
- Supplementary Figures S1-S6.pdf
- Supplementary Files S1-S7.xlsx
