# Supplementary material for: Exploring the Potential Roles of SLC39A8 and POC5 Missense Variants in the Association Between Body Composition, Beverage Consumption, and Chronic Lung Diseases: A Two-Sample Mendelian Randomization Study
Source: Int J Mol Sci. 2025 Aug 12;26(16):7799. doi: 10.3390/ijms26167799 (PMC12386338; doi:10.3390/ijms26167799)
Supplement: Supplementary file 1 [file ijms-26-07799-s001.zip › Supplementary Files S1-S7.xlsx]

## Sheet: S1
mr_snp	refsnp_id		chr_name	chrom_start	allele	consequence_type_tv	ensembl_gene_stable_id	Gene Name	clinical_significance
rs10146997	rs10146997	Overlap	14	79478819	A/G	intron_variant	ENSG00000021645	NRXN3
rs10423928	rs10423928	Overlap	19	45679046	T/A	intron_variant	ENSG00000010310	GIPR
rs11012732	rs11012732	Overlap	10	21541175	A/G	intron_variant	ENSG00000078403	MLLT10
rs11030108	rs11030108	Overlap	11	27673917	A/C/G/T	intron_variant	ENSG00000176697	BDNF	benign
rs11205303	rs11205303	Overlap	1	149934520	T/C	missense_variant	ENSG00000014914	MTMR11
rs11666808	rs11666808	Overlap	19	18272696	T/C	intron_variant	ENSG00000130518	IQCN
rs13107325	rs13107325	Overlap	4	102267552	C/A/T	missense_variant	ENSG00000138821	SLC39A8	benign
rs13292699	rs13292699	Overlap	9	15910046	A/C/G/T	intron_variant	ENSG00000164989	CCDC171
rs2307111	rs2307111	Overlap	5	75707853	T/A/C	missense_variant	ENSG00000152359	POC5	benign
rs2814993	rs2814993	Overlap	6	34651116	G/A	intron_variant	ENSG00000196821	C6orf106
rs33836	rs33836	Overlap	19	33517694	C/G/T	intron_variant	ENSG00000124299	PEPD
rs3764002	rs3764002	Overlap	12	108224853	C/T	missense_variant	ENSG00000075035	WSCD2	benign
rs4820323	rs4820323	Overlap	22	38203760	C/A/G/T	intron_variant	ENSG00000185022	MAFF
rs4876611	rs4876611	Overlap	8	115659621	A/G	intron_variant	ENSG00000104447	TRPS1
rs56094641	rs56094641	Overlap	16	53772541	A/G/T	intron_variant	ENSG00000140718	FTO
rs6602997	rs6602997	Overlap	15	83852646	C/A/G/T	intron_variant	ENSG00000156218	ADAMTSL3
rs7124681	rs7124681	Overlap	11	47508395	C/A/T	intron_variant	ENSG00000149187	CELF1
rs7132908	rs7132908	Overlap	12	49869365	G/A/C	3_prime_UTR_variant	ENSG00000135472	FAIM2
rs7133378	rs7133378	Overlap	12	123924955	G/A	intron_variant	ENSG00000197653	DNAH10
rs7218014	rs7218014	Overlap	17	67835900	T/A/C	intron_variant	ENSG00000171634	BPTF
rs7498665	rs7498665	Overlap	16	28871920	A/G/T	missense_variant	ENSG00000178188	SH2B1	benign

## Sheet: S2
mr_snp	refsnp_id		chr_name	chrom_start	allele	consequence_type_tv	ensembl_gene_stable_id		clinical_significance
rs10146997	rs10146997	Overlap	14	79478819	A/G	intron_variant	ENSG00000021645	NRXN3
rs10423928	rs10423928	Overlap	19	45679046	T/A	intron_variant	ENSG00000010310	GIPR
rs11012732	rs11012732	Overlap	10	21541175	A/G	intron_variant	ENSG00000078403	MLLT10
rs11030108	rs11030108	Overlap	11	27673917	A/C/G/T	intron_variant	ENSG00000176697	BDNF	benign
rs11205303	rs11205303	Overlap	1	149934520	T/C	missense_variant	ENSG00000014914	MTMR11
rs11666808	rs11666808	Overlap	19	18272696	T/C	intron_variant	ENSG00000130518	IQCN
rs13107325	rs13107325	Overlap	4	102267552	C/A/T	missense_variant	ENSG00000138821	SLC39A8	benign
rs13292699	rs13292699	Overlap	9	15910046	A/C/G/T	intron_variant	ENSG00000164989	CCDC171
rs2307111	rs2307111	Overlap	5	75707853	T/A/C	missense_variant	ENSG00000152359	POC5	benign
rs2814993	rs2814993	Overlap	6	34651116	G/A	intron_variant	ENSG00000196821	C6orf106
rs33836	rs33836	Overlap	19	33517694	C/G/T	intron_variant	ENSG00000124299	PEPD
rs3764002	rs3764002	Overlap	12	108224853	C/T	missense_variant	ENSG00000075035	WSCD2	benign
rs4820323	rs4820323	Overlap	22	38203760	C/A/G/T	intron_variant	ENSG00000185022	MAFF
rs4876611	rs4876611	Overlap	8	115659621	A/G	intron_variant	ENSG00000104447	TRPS1
rs56094641	rs56094641	Overlap	16	53772541	A/G/T	intron_variant	ENSG00000140718	FTO
rs6602997	rs6602997	Overlap	15	83852646	C/A/G/T	intron_variant	ENSG00000156218	ADAMTSL3
rs7124681	rs7124681	Overlap	11	47508395	C/A/T	intron_variant	ENSG00000149187	CELF1
rs7132908	rs7132908	Overlap	12	49869365	G/A/C	3_prime_UTR_variant	ENSG00000135472	FAIM2
rs7133378	rs7133378	Overlap	12	123924955	G/A	intron_variant	ENSG00000197653	DNAH10
rs7218014	rs7218014	Overlap	17	67835900	T/A/C	intron_variant	ENSG00000171634	BPTF
rs7498665	rs7498665	Overlap	16	28871920	A/G/T	missense_variant	ENSG00000178188	SH2B1	benign

## Sheet: S3
mr_snp	refsnp_id		chr_name	chrom_start	allele	consequence_type_tv	ensembl_gene_stable_id		clinical_significance
rs10423928	rs10423928	Overlap	19	45679046	T/A	intron_variant	ENSG00000010310	GIPR
rs10756714	rs10756714	Overlap	9	15885043	A/G	intron_variant	ENSG00000164989	CCDC171
rs11012732	rs11012732	Overlap	10	21541175	A/G	intron_variant	ENSG00000078403	MLLT10
rs11709402	rs11709402	Overlap	3	131832183	A/C/G	intron_variant	ENSG00000196353	CPNE4
rs13107325	rs13107325	Overlap	4	102267552	C/A/T	missense_variant	ENSG00000138821	SLC39A8	benign
rs17770336	rs17770336	Overlap	9	28414627	C/T	intron_variant	ENSG00000174482	LINGO2
rs2307111	rs2307111	Overlap	5	75707853	T/A/C	missense_variant	ENSG00000152359	POC5	benign
rs2678204	rs2678204	Overlap	1	201831383	T/G	intron_variant	ENSG00000198700	IPO9
rs34045288	rs34045288	Overlap	6	40401342	C/G/T	intron_variant	ENSG00000156564	LRFN2
rs34811474	rs34811474	Overlap	4	25407216	G/A/C/T	missense_variant	ENSG00000053900	ANAPC4
rs3784710	rs3784710	Overlap	15	67780120	T/C/G	intron_variant	ENSG00000137764	MAP2K5
rs3814883	rs3814883	Overlap	16	29983601	C/T	synonymous_variant	ENSG00000149930	TAOK2	benign
rs40071	rs40071	Overlap	5	108160401	T/C/G	intron_variant	ENSG00000145743	FBXL17
rs41279738	rs41279738	Overlap	1	109539929	T/A/C/G	5_prime_UTR_variant	ENSG00000156097	GPR61
rs55726687	rs55726687	Overlap	12	882140	G/A	intron_variant	ENSG00000060237	WNK1	benign
rs56094641	rs56094641	Overlap	16	53772541	A/G/T	intron_variant	ENSG00000140718	FTO
rs58862095	rs58862095	Overlap	7	75452145	C/G/T	intron_variant	ENSG00000272391	POM121C
rs6575340	rs6575340	Overlap	14	93557626	G/A	intron_variant	ENSG00000133958	UNC79
rs7124681	rs7124681	Overlap	11	47508395	C/A/T	intron_variant	ENSG00000149187	CELF1
rs7132908	rs7132908	Overlap	12	49869365	G/A/C	3_prime_UTR_variant	ENSG00000135472	FAIM2
rs7498665	rs7498665	Overlap	16	28871920	A/G/T	missense_variant	ENSG00000178188	SH2B1	benign
rs8020365	rs8020365	Overlap	14	79470873	T/A/G	intron_variant	ENSG00000021645	NRXN3
rs862320	rs862320	Overlap	16	69617963	C/T	intron_variant	ENSG00000102908	NFAT5
rs879620	rs879620	Overlap	16	3965728	C/T	3_prime_UTR_variant	ENSG00000162104	ADCY9

## Sheet: S4
MR_SNP	refsnp_id		chr_name	chrom_start	allele	consequence_type_tv	ensembl_gene_stable_id	Gene Name	clinical_significance
rs10423928	rs10423928	Overlap	19	45679046	T/A	intron_variant	ENSG00000010310	GIPR
rs10756714	rs10756714	Overlap	9	15885043	A/G	intron_variant	ENSG00000164989	CCDC171
rs11709402	rs11709402	Overlap	3	131832183	A/C/G	intron_variant	ENSG00000196353	CPNE4
rs13107325	rs13107325	Overlap	4	102267552	C/A/T	missense_variant	ENSG00000138821	SLC39A8	benign
rs17770336	rs17770336	Overlap	9	28414627	C/T	intron_variant	ENSG00000174482	LINGO2
rs2307111	rs2307111	Overlap	5	75707853	T/A/C	missense_variant	ENSG00000152359	POC5	benign
rs2678204	rs2678204	Overlap	1	201831383	T/G	intron_variant	ENSG00000198700	IPO9
rs34045288	rs34045288	Overlap	6	40401342	C/G/T	intron_variant	ENSG00000156564	LRFN2
rs34811474	rs34811474	Overlap	4	25407216	G/A/C/T	missense_variant	ENSG00000053900	ANAPC4
rs3784710	rs3784710	Overlap	15	67780120	T/C/G	intron_variant	ENSG00000137764	MAP2K5
rs3814883	rs3814883	Overlap	16	29983601	C/T	synonymous_variant	ENSG00000149930	TAOK2
rs40071	rs40071	Overlap	5	108160401	T/C/G	intron_variant	ENSG00000145743	FBXL17	benign
rs41279738	rs41279738	Overlap	1	109539929	T/A/C/G	5_prime_UTR_variant	ENSG00000156097	GPR61
rs56094641	rs56094641	Overlap	16	53772541	A/G/T	intron_variant	ENSG00000140718	FTO
rs58862095	rs58862095	Overlap	7	75452145	C/G/T	intron_variant	ENSG00000272391	POM121C
rs6575340	rs6575340	Overlap	14	93557626	G/A	intron_variant	ENSG00000133958	UNC79
rs7124681	rs7124681	Overlap	11	47508395	C/A/T	intron_variant	ENSG00000149187	CELF1
rs7498665	rs7498665	Overlap	16	28871920	A/G/T	missense_variant	ENSG00000178188	SH2B1
rs8020365	rs8020365	Overlap	14	79470873	T/A/G	intron_variant	ENSG00000021645	NRXN3	benign
rs862320	rs862320	Overlap	16	69617963	C/T	intron_variant	ENSG00000102908	NFAT5
rs879620	rs879620	Overlap	16	3965728	C/T	3_prime_UTR_variant	ENSG00000162104	ADCY9

## Sheet: S5
mr_snp	refsnp_id		chr_name	chrom_start	allele	consequence_type_tv	ensembl_gene_stable_id	Gene Name	clinical_significance
rs10119967	rs10119967	Overlap	9	96506139	A/C	intron_variant	ENSG00000081377	CDC14B
rs10269774	rs10269774	Overlap	7	92624658	G/A	intron_variant	ENSG00000105810	CDK6
rs10283100	rs10283100	Overlap	8	119583783	A/C/G/T	missense_variant	ENSG00000136960	ENPP2
rs11014285	rs11014285	Overlap	10	24889935	G/A	intron_variant	ENSG00000099256	PRTFDC1
rs11030112	rs11030112	Overlap	11	27683641	G/A	intron_variant	ENSG00000176697	BDNF
rs11613704	rs11613704	Overlap	12	871759	C/A/T	intron_variant	ENSG00000060237	WNK1
rs11880992	rs11880992	Overlap	19	2176404	G/A	intron_variant	ENSG00000104885	DOT1L
rs12041740	rs12041740	Overlap	1	11176467	G/A/C	intron_variant	ENSG00000198793	MTOR
rs12072845	rs12072845	Overlap	1	214457414	G/A/T	intron_variant	ENSG00000152104	PTPN14
rs12095997	rs12095997	Overlap	1	50926173	C/A/T	intron_variant	ENSG00000185104	FAF1
rs12713004	rs12713004	Overlap	2	23673179	A/C/G	intron_variant	ENSG00000119771	KLHL29
rs1351394	rs1351394	Overlap	12	65958046	T/A/C/G	intron_variant	ENSG00000149948	HMGA2
rs17277008	rs17277008	Overlap	1	172136022	T/A/C	intron_variant	ENSG00000197959	DNM3
rs2071286	rs2071286	Overlap	6	32212119	C/G/T	intron_variant	ENSG00000204301	NOTCH4
rs2229840	rs2229840	Overlap	12	124341916	C/G/T	missense_variant	ENSG00000196498	NCOR2	benign
rs2252720	rs2252720	Overlap	20	21243025	C/G/T	intron_variant	ENSG00000088970	KIZ
rs2307111	rs2307111	Overlap	5	75707853	T/A/C	missense_variant	ENSG00000152359	POC5	benign
rs2533879	rs2533879	Overlap	7	2820213	G/A/T	intron_variant	ENSG00000146535	GNA12
rs2744956	rs2744956	Overlap	6	34651160	T/C	intron_variant	ENSG00000196821	C6orf106
rs28620532	rs28620532	Overlap	9	95454594	A/G/T	intron_variant	ENSG00000185920	PTCH1
rs2885697	rs2885697	Overlap	1	41078607	G/C/T	intron_variant	ENSG00000010803	SCMH1
rs2897968	rs2897968	Overlap	12	46369903	G/A/C	intron_variant	ENSG00000134294	SLC38A2
rs2900208	rs2900208	Overlap	12	11725530	C/A	intron_variant	ENSG00000139083	ETV6
rs34879158	rs34879158	Overlap	20	33712828	A/C/G	intron_variant	ENSG00000101417	PXMP4
rs36000545	rs36000545	Overlap	17	81120022	A/G	missense_variant	ENSG00000181409	AATK
rs365352	rs365352	Overlap	5	78105328	G/A/T	intron_variant	ENSG00000132842	AP3B1
rs3810291	rs3810291	Overlap	19	47065746	G/A/C	3_prime_UTR_variant	ENSG00000130749	ZC3H4
rs3822742	rs3822742	Overlap	5	139679432	C/A/G/T	intron_variant	ENSG00000171604	CXXC5
rs3853252	rs3853252	Overlap	6	151849112	G/A	intron_variant	ENSG00000091831	ESR1
rs41271299	rs41271299	Overlap	6	19839184	C/A/G/T	intron_variant	ENSG00000172201	ID4
rs41311445	rs41311445	Overlap	22	41674370	A/C/T	3_prime_UTR_variant	ENSG00000100138	SNU13
rs4282339	rs4282339	Overlap	5	168829235	G/A	intron_variant	ENSG00000184347	SLIT3
rs4369779	rs4369779	Overlap	18	23155444	T/A/C	intron_variant	ENSG00000134508	CABLES1
rs56094641	rs56094641	Overlap	16	53772541	A/G/T	intron_variant	ENSG00000140718	FTO
rs59985551	rs59985551	Overlap	2	55879793	C/T	intron_variant	ENSG00000115380	EFEMP1
rs6570509	rs6570509	Overlap	6	142395149	G/C/T	intron_variant	ENSG00000112414	ADGRG6
rs6762578	rs6762578	Overlap	3	129273204	G/A/C/T	intron_variant	ENSG00000181789	COPG1
rs7033487	rs7033487	Overlap	9	116366978	T/A/C/G	intron_variant	ENSG00000182752	PAPPA
rs7132908	rs7132908	Overlap	12	49869365	G/A/C	3_prime_UTR_variant	ENSG00000135472	FAIM2
rs7141420	rs7141420	Overlap	14	79433111	C/G/T	intron_variant	ENSG00000021645	NRXN3
rs7223535	rs7223535	Overlap	17	30884649	G/A/C	intron_variant	ENSG00000176208	ATAD5
rs72656010	rs72656010	Overlap	8	56209656	T/C	intron_variant	ENSG00000181690	PLAG1
rs73175572	rs73175572	Overlap	3	185772396	A/C/G	intron_variant	ENSG00000073792	IGF2BP2
rs7671110	rs7671110	Overlap	4	17872466	C/T	intron_variant	ENSG00000178177	LCORL
rs76798800	rs76798800	Overlap	1	155022502	G/A/T	intron_variant	ENSG00000163354	DCST2
rs76895963	rs76895963	Overlap	12	4275678	T/C/G	intron_variant	ENSG00000118971	CCND2
rs7740107	rs7740107	Overlap	6	130053316	T/A/C/G	intron_variant	ENSG00000198945	L3MBTL3
rs78378222	rs78378222	Overlap	17	7668434	T/G	3_prime_UTR_variant	ENSG00000141510	TP53	uncertain significance,benign,likely benign,risk factor
rs7952436	rs7952436	Overlap	11	67257063	C/T	3_prime_UTR_variant	ENSG00000173120	KDM2A
rs894360	rs894360	Overlap	8	134588951	T/C/G	intron_variant	ENSG00000066827	ZFAT
rs9350850	rs9350850	Overlap	6	80340519	T/C	intron_variant	ENSG00000083123	BCKDHB
rs9398171	rs9398171	Overlap	6	108662324	C/A/G/T	intron_variant	ENSG00000118689	FOXO3
rs9853018	rs9853018	Overlap	3	141383119	C/T	intron_variant	ENSG00000177311	ZBTB38

## Sheet: S6
mr_snp	refsnp_id		chr_name	chrom_start	allele	consequence_type_tv	ensembl_gene_stable_id	clinical_significance	Gene name
rs10188314	rs10188314	Overlap	2	214538202	C/G/T	intron_variant	ENSG00000174453		VWC2L
rs10792669	rs10792669	Overlap	11	82977314	A/C/G	3_prime_UTR_variant	ENSG00000137502		RAB30
rs11039429	rs11039429	Overlap	11	47845507	C/T	intron_variant	ENSG00000030066		NUP160
rs11223617	rs11223617	Overlap	11	133910862	G/A/C	intron_variant	ENSG00000080854		IGSF9B
rs11750777	rs11750777	Overlap	5	167403782	G/A	intron_variant	ENSG00000145934		TENM2
rs12153855	rs12153855	Overlap	6	32107027	T/C	intron_variant	ENSG00000168477		TNXB
rs1228589	rs1228589	Overlap	3	131915982	G/A	intron_variant	ENSG00000196353		CPNE4
rs1229984	rs1229984	Overlap	4	99318162	T/A/C/G	missense_variant	ENSG00000196616	protective	ADH1B
rs13135092	rs13135092	Overlap	4	102276925	A/G	intron_variant	ENSG00000138821		SLC39A8
rs13178443	rs13178443	Overlap	5	146235712	C/T	intron_variant	ENSG00000091009		RBM27
rs13390019	rs13390019	Overlap	2	97131943	T/C	intron_variant	ENSG00000135976		ANKRD36
rs1991083	rs1991083	Overlap	2	23664567	C/G/T	intron_variant	ENSG00000119771		KLHL29
rs2244598	rs2244598	Overlap	1	216507658	T/A/C	intron_variant	ENSG00000196482		ESRRG
rs262240	rs262240	Overlap	3	68358959	C/G/T	intron_variant	ENSG00000183662		FAM19A1
rs28768122	rs28768122	Overlap	12	123401427	T/C/G	intron_variant	ENSG00000183955		KMT5A
rs28787109	rs28787109	Overlap	1	50753023	G/A	intron_variant	ENSG00000185104		FAF1
rs2924321	rs2924321	Overlap	18	55458204	G/A	intron_variant	ENSG00000196628		TCF4
rs2977454	rs2977454	Overlap	8	140529824	C/G	3_prime_UTR_variant	ENSG00000123908		AGO2
rs34473884	rs34473884	Overlap	10	131947781	G/A/C	missense_variant	ENSG00000175470		PPP2R2D
rs34631026	rs34631026	Overlap	16	6122125	C/G/T	intron_variant	ENSG00000078328		RBFOX1
rs34811474	rs34811474	Overlap	4	25407216	G/A/C/T	missense_variant	ENSG00000053900		ANAPC4
rs362307	rs362307	Overlap	4	3240118	C/T	3_prime_UTR_variant	ENSG00000197386		HTT
rs4241258	rs4241258	Overlap	2	73998975	C/T	intron_variant	ENSG00000187605		TET3
rs4242715	rs4242715	Overlap	10	132172631	G/A	intron_variant	ENSG00000188385		JAKMIP3
rs489062	rs489062	Overlap	10	97955987	G/A	intron_variant	ENSG00000095713		CRTAC1
rs4968391	rs4968391	Overlap	17	59703582	G/A/T	intron_variant	ENSG00000141378		PTRH2
rs6030200	rs6030200	Overlap	20	36925958	G/A/C/T	intron_variant	ENSG00000101347		SAMHD1
rs62339673	rs62339673	Overlap	4	183907380	C/A	intron_variant	ENSG00000173320		STOX2
rs650558	rs650558	Overlap	17	42569024	C/T	intron_variant	ENSG00000108788		MLX
rs6727281	rs6727281	Overlap	2	65331454	C/T	intron_variant	ENSG00000198369		SPRED2
rs71651683	rs71651683	Overlap	22	24432885	C/T	intron_variant	ENSG00000128271		ADORA2A
rs72769229	rs72769229	Overlap	2	2217023	A/T	intron_variant	ENSG00000186487		MYT1L
rs72787062	rs72787062	Overlap	16	72071945	G/A/C/T	intron_variant	ENSG00000261701		HPR
rs7298932	rs7298932	Overlap	12	23574367	A/C/G	intron_variant	ENSG00000134532		SOX5
rs73050128	rs73050128	Overlap	7	1922246	C/A	intron_variant	ENSG00000002822		MAD1L1
rs7330939	rs7330939	Overlap	13	49397264	C/T	intron_variant	ENSG00000102547		CAB39L
rs7514579	rs7514579	Overlap	1	93585793	A/C	intron_variant	ENSG00000137936		BCAR3
rs76082653	rs76082653	Overlap	3	48992035	C/T	intron_variant	ENSG00000178467		P4HTM
rs7610856	rs7610856	Overlap	3	71529871	C/A	intron_variant	ENSG00000114861		FOXP1
rs780094	rs780094	Overlap	2	27518370	T/C	intron_variant	ENSG00000084734		GCKR
rs80292319	rs80292319	Overlap	15	76216291	T/C	3_prime_UTR_variant	ENSG00000140374	benign	ETFA
rs838145	rs838145	Overlap	19	48745473	G/A/C	intron_variant	ENSG00000182264		IZUMO1
rs8614	rs8614	Overlap	17	29261788	C/A/T	3_prime_UTR_variant	ENSG00000108256		NUFIP2
rs9349379	rs9349379	Overlap	6	12903725	A/C/G/T	intron_variant	ENSG00000112137	benign	PHACTR1
rs9648478	rs9648478	Overlap	7	39286203	G/A/C/T	intron_variant	ENSG00000106536		POU6F2
rs9814516	rs9814516	Overlap	3	85358830	G/T	intron_variant	ENSG00000175161		CADM2

## Sheet: S7
mr_snp	refsnp_id		chr_name	chrom_start	allele	consequence_type_tv	ensembl_gene_stable_id	Gene name	clinical_significance
rs10188314	rs10188314	Overlap	2	214538202	C/G/T	intron_variant	ENSG00000174453	VWC2L
rs10792669	rs10792669	Overlap	11	82977314	A/C/G	3_prime_UTR_variant	ENSG00000137502	RAB30
rs11039429	rs11039429	Overlap	11	47845507	C/T	intron_variant	ENSG00000030066	NUP160
rs11223617	rs11223617	Overlap	11	133910862	G/A/C	intron_variant	ENSG00000080854	IGSF9B
rs11750777	rs11750777	Overlap	5	167403782	G/A	intron_variant	ENSG00000145934	TENM2
rs11940694	rs11940694	Overlap	4	39413373	A/G	intron_variant	ENSG00000134962	KLB
rs12153855	rs12153855	Overlap	6	32107027	T/C	intron_variant	ENSG00000168477	TNXB
rs1228589	rs1228589	Overlap	3	131915982	G/A	intron_variant	ENSG00000196353	CPNE4
rs1229984	rs1229984	Overlap	4	99318162	T/A/C/G	missense_variant	ENSG00000196616	ADH1B	protective
rs13135092	rs13135092	Overlap	4	102276925	A/G	intron_variant	ENSG00000138821	SLC39A8
rs13178443	rs13178443	Overlap	5	146235712	C/T	intron_variant	ENSG00000091009	RBM27
rs13390019	rs13390019	Overlap	2	97131943	T/C	intron_variant	ENSG00000135976	ANKRD36
rs1991083	rs1991083	Overlap	2	23664567	C/G/T	intron_variant	ENSG00000119771	KLHL29
rs2244598	rs2244598	Overlap	1	216507658	T/A/C	intron_variant	ENSG00000196482	ESRRG
rs262240	rs262240	Overlap	3	68358959	C/G/T	intron_variant	ENSG00000183662	FAM19A1
rs28768122	rs28768122	Overlap	12	123401427	T/C/G	intron_variant	ENSG00000183955	KMT5A
rs28787109	rs28787109	Overlap	1	50753023	G/A	intron_variant	ENSG00000185104	FAF1
rs2924321	rs2924321	Overlap	18	55458204	G/A	intron_variant	ENSG00000196628	TCF4
rs2977454	rs2977454	Overlap	8	140529824	C/G	3_prime_UTR_variant	ENSG00000123908	AGO2
rs34473884	rs34473884	Overlap	10	131947781	G/A/C	missense_variant	ENSG00000175470	PPP2R2D
rs34631026	rs34631026	Overlap	16	6122125	C/G/T	intron_variant	ENSG00000078328	RBFOX1
rs34811474	rs34811474	Overlap	4	25407216	G/A/C/T	missense_variant	ENSG00000053900	ANAPC4
rs362307	rs362307	Overlap	4	3240118	C/T	3_prime_UTR_variant	ENSG00000197386	HTT
rs4241258	rs4241258	Overlap	2	73998975	C/T	intron_variant	ENSG00000187605	TET3
rs4242715	rs4242715	Overlap	10	132172631	G/A	intron_variant	ENSG00000188385	JAKMIP3
rs4417025	rs4417025	Overlap	1	34898078	G/A	intron_variant	ENSG00000116544	DLGAP3
rs489062	rs489062	Overlap	10	97955987	G/A	intron_variant	ENSG00000095713	CRTAC1
rs4968391	rs4968391	Overlap	17	59703582	G/A/T	intron_variant	ENSG00000141378	PTRH2
rs6030200	rs6030200	Overlap	20	36925958	G/A/C/T	intron_variant	ENSG00000101347	SAMHD1
rs62339673	rs62339673	Overlap	4	183907380	C/A	intron_variant	ENSG00000173320	STOX2
rs650558	rs650558	Overlap	17	42569024	C/T	intron_variant	ENSG00000108788	MLX
rs6727281	rs6727281	Overlap	2	65331454	C/T	intron_variant	ENSG00000198369	SPRED2
rs71651683	rs71651683	Overlap	22	24432885	C/T	intron_variant	ENSG00000128271	ADORA2A
rs72769229	rs72769229	Overlap	2	2217023	A/T	intron_variant	ENSG00000186487	MYT1L
rs72787062	rs72787062	Overlap	16	72071945	G/A/C/T	intron_variant	ENSG00000261701	HPR
rs7298932	rs7298932	Overlap	12	23574367	A/C/G	intron_variant	ENSG00000134532	SOX5
rs73050128	rs73050128	Overlap	7	1922246	C/A	intron_variant	ENSG00000002822	MAD1L1
rs7330939	rs7330939	Overlap	13	49397264	C/T	intron_variant	ENSG00000102547	CAB39L
rs7514579	rs7514579	Overlap	1	93585793	A/C	intron_variant	ENSG00000137936	BCAR3
rs76082653	rs76082653	Overlap	3	48992035	C/T	intron_variant	ENSG00000178467	P4HTM
rs7610856	rs7610856	Overlap	3	71529871	C/A	intron_variant	ENSG00000114861	FOXP1
rs780094	rs780094	Overlap	2	27518370	T/C	intron_variant	ENSG00000084734	GCKR
rs80292319	rs80292319	Overlap	15	76216291	T/C	3_prime_UTR_variant	ENSG00000140374	ETFA	benign
rs838145	rs838145	Overlap	19	48745473	G/A/C	intron_variant	ENSG00000182264	IZUMO1
rs8614	rs8614	Overlap	17	29261788	C/A/T	3_prime_UTR_variant	ENSG00000108256	NUFIP2
rs9349379	rs9349379	Overlap	6	12903725	A/C/G/T	intron_variant	ENSG00000112137	PHACTR1	benign
rs9648478	rs9648478	Overlap	7	39286203	G/A/C/T	intron_variant	ENSG00000106536	POU6F2
rs9814516	rs9814516	Overlap	3	85358830	G/T	intron_variant	ENSG00000175161	CADM2
